# Supplementary material for: Statins Reduce Hepatocellular Carcinoma Risk in Patients with Chronic Kidney Disease and End-Stage Renal Disease: A 17-Year Longitudinal Study
Source: Cancers (Basel). 2022 Feb 6;14(3):825. doi: 10.3390/cancers14030825 (PMC8834435; doi:10.3390/cancers14030825)
Supplement: Supplementary file 1 [file cancers-14-00825-s001.zip]

Archive with 1 entries (1 files):
- cancers-1572217-supplementary.pdf
